# Supplementary material for: Comparative Genomic Analysis of COMT Family Genes in Three Vitis Species Reveals Evolutionary Relationships and Functional Divergence
Source: Plants (Basel). 2025 Jul 7;14(13):2079. doi: 10.3390/plants14132079 (PMC12252248; doi:10.3390/plants14132079)
Supplement: Supplementary file 1 [file plants-14-02079-s001.zip]

Archive with 1 entries (1 files):
- plants-3681670-supplementary.xlsx
