# Supplementary material for: Comparative Genomic Analysis of COMT Family Genes in Three Vitis Species Reveals Evolutionary Relationships and Functional Divergence
Source: Plants (Basel). 2025 Jul 7;14(13):2079. doi: 10.3390/plants14132079 (PMC12252248; doi:10.3390/plants14132079)
Supplement: Supplementary file 1 [file plants-14-02079-s001.zip › plants-3681670-supplementary.xlsx]

## Sheet: S1
Table S1. Physical and chemical properties of COMT genes in grapes.
Gene name	Genome ID	Chr:Start..End	Peptide	MW	pI	Hydro philic	Instability Index	Subcellular Localization	Alpha Helix(%)	Extended Strand(%)	Beta Turn(%)	Random Coil(%)
			(aa)	(Da)
VaCOMT1	VAG0101718.1	（Chr2:2,344,142...2,345,551）	363	40333.5	5.96	-0.08	34.01	Cytoplasmic	47.11	13.22	0	39.67
VaCOMT2	VAG0101719.1	（Chr1:2,361,019...2,363,051）	293	32260	5.65	-0.047	35.12	Cytoplasmic	48.12	12.29	0	39.59
VaCOMT3	VAG0103582.1	（Chr3:18,313,373...18,314,622）	347	37948.7	5.54	-0.049	32.82	Cytoplasmic	50.72	12.68	0	36.6
VaCOMT4	VAG0103583.1	（Chr3:18,317,161...18,319,022）	359	39284.1	5.29	-0.111	36.99	Cytoplasmic	47.08	13.37	0	39.55
VaCOMT5	VAG0110545.1	（Chr8:4,284,392...4,295,111）	841	94273.4	6.08	-0.141	41.38	Cytoplasmic	42.21	12.37	0	45.42
VaCOMT6	VAG0111779.1	（Chr9:1,849,150...1,852,667）	288	32666.2	9.03	-0.317	43.07	Extracellular	44.44	11.81	0	43.75
VaCOMT7	VAG0113596.1	（Chr10:6,375,694...6,382,500）	544	60839.2	5.75	0.129	38.65	PlasmaMembrane	49.45	11.76	0	38.79
VaCOMT8	VAG0113597.1	（Chr10:6,388,177...6,389,457）	369	41504	5.72	-0.005	42.57	Cytoplasmic	50.14	13.28	0	36.59
VaCOMT9	VAG0113598.1	（Chr10:6,394,407...6,395,671）	354	39490.6	5.39	-0.001	35.95	Cytoplasmic	49.44	14.41	0	36.16
VaCOMT10	VAG0113599.1	（Chr10:6,399,744...6,401,019）	361	40510.7	5.75	-0.016	37.58	Cytoplasmic	48.2	14.13	0	37.67
VaCOMT11	VAG0114000.1	（Chr10:13,563,706...13,565,205）	307	33422.7	6	0.097	30.86	Cytoplasmic	46.58	15.64	0	37.79
VaCOMT12	VAG0116601.1	（Chr12:21,477,902...21,479,106）	375	41626.1	5.68	-0.077	39.16	Cytoplasmic	49.07	12.8	0	38.13
VaCOMT13	VAG0116603.1	（Chr12:21,498,294...21,499,474）	367	40311.6	5.61	0.008	35.44	Cytoplasmic	47.68	13.62	0	38.69
VaCOMT14	VAG0116863.1	（Chr12:24,778,299...24,779,743）	357	40389.7	5.91	-0.147	37.88	Cytoplasmic	49.86	12.89	0	37.25
VaCOMT15	VAG0116865.1	（Chr12:24,793,539...24,794,390）	236	26015	5.88	0.072	35.61	Extracellular	54.24	10.17	0	35.59
VaCOMT16	VAG0116867.1	（Chr12:24,820,342...24,821,781）	357	40323.6	5.75	-0.142	39.63	Cytoplasmic	49.58	13.73	0	36.69
VaCOMT17	VAG0116868.1	（Chr12:24,828,773...24,830,218）	328	36806.5	5.39	-0.086	37.15	Cytoplasmic	50	14.33	0	35.67
VaCOMT18	VAG0116869.1	（Chr12:24,831,229...24,832,477）	327	36539.5	5.58	0.054	37.09	Cytoplasmic	46.79	14.68	0	38.53
VaCOMT19	VAG0116870.1	（Chr12:24,839,161...24,840,384）	357	39579.5	5.96	-0.034	29.28	Cytoplasmic	49.3	13.17	0	37.54
VaCOMT20	VAG0116871.1	（Chr12:24,842,686...24,853,846）	734	82535.5	5.7	-0.056	30.81	Cytoplasmic	45.91	13.62	0	40.46
VaCOMT21	VAG0116874.1	（Chr12:24,885,523...24,895,268）	459	51098.8	5.9	-0.005	32.93	Cytoplasmic	48.58	11.33	0	40.09
VaCOMT22	VAG0116875.1	（Chr12:24,898,504...24,912,743）	263	29354.7	5.67	-0.052	40.48	Cytoplasmic	49.81	9.89	0	40.3
VaCOMT23	VAG0116877.1	（Chr12:24,930,499...24,931,752）	318	36192.7	5.39	-0.164	40.41	Cytoplasmic	49.06	13.52	0	37.42
VaCOMT24	VAG0116878.1	（Chr12:24,934,993...24,936,273）	359	40480.8	5.74	-0.083	36.72	Cytoplasmic	49.02	14.01	0	36.97
VaCOMT25	VAG0116879.1	（Chr12:24,950,112...24,951,392）	359	40368.7	5.74	-0.053	35.14	Cytoplasmic	49.86	13.93	0	36.21
VaCOMT26	VAG0116880.1	（Chr12:24,965,792...24,966,683）	187	20702.1	5.39	0.081	30.61	Cytoplasmic	42.78	18.72	0	38.5
VaCOMT27	VAG0116881.1	（Chr12:24,972,981...24,999,862）	486	53002.2	7.14	-0.098	32.47	Chloroplast	25.51	21.19	0	53.29
VaCOMT28	VAG0116903.1	（Chr12:25,231,526...25,234,821）	373	41343	5.81	-0.203	40.01	Chloroplast	42.9	9.92	0	47.18
VaCOMT29	VAG0116946.1	（Chr12:25,720,779...25,722,193）	357	40048.3	5.82	-0.046	34.39	Cytoplasmic	49.02	13.73	0	37.25
VaCOMT30	VAG0116947.1	（Chr12:25,726,847...25,728,269）	357	40107.4	5.95	-0.03	34.23	Cytoplasmic	49.86	13.73	0	36.41
VaCOMT31	VAG0120917.1	（Chr15:4,660,959...4,664,029）	385	42655.3	5.82	0.014	35.01	Cytoplasmic	44.42	14.81	0	40.78
VaCOMT32	VAG0120918.1	（Chr15:4,667,455...4,669,360）	359	39851.8	5.21	0.03	35.79	Cytoplasmic	48.19	13.65	0	38.16
VaCOMT33	VAG0120919.1	（Chr15:4,674,030...4,675,991）	359	39600.6	5.8	-0.011	37.9	Cytoplasmic	46.52	13.65	0	39.83
VaCOMT34	VAG0120920.1	（Chr15:4,689,201...4,690,575）	357	39361.9	5.63	-0.075	28.42	Cytoplasmic	48.18	13.73	0	38.1
VaCOMT35	VAG0121801.1	（Chr16:2,455,468...2,458,152）	364	39502.8	5.42	0.138	26.9	Cytoplasmic	46.98	12.91	0	40.11
VaCOMT36	VAG0121802.1	（Chr16:2,465,085...2,467,772）	406	44187.9	5.45	0.038	30.08	Cytoplasmic	44.58	12.81	0	42.61
VaCOMT37	VAG0121803.1	（Chr16:2,472,345...2,477,607）	342	36907.4	4.97	0.029	34.39	Cytoplasmic	46.49	14.33	0	39.18
VaCOMT38	VAG0125048.1	（Chr18:23,247,671...23,250,085）	363	40137.3	5.88	-0.038	37.76	PlasmaMembrane	47.93	13.77	0	38.29
VaCOMT39	VAG0125049.1	（Chr18:23,258,037...23,258,886）	233	25542.3	5.67	-0.047	40.55	PlasmaMembrane	54.51	10.3	0	35.19
VaCOMT40	VAG0125050.1	（Chr18:23,288,984...23,298,360）	309	33908.3	6.32	0.119	33.1	PlasmaMembrane	48.22	12.94	0	38.83
VaCOMT41	VAG0125052.1	（Chr18:23,329,197...23,331,108）	235	25929.2	7.05	0.072	45.52	PlasmaMembrane	55.32	10.21	0	34.47
VaCOMT42	VAG0125053.1	（Chr18:23,350,828...23,353,486)	352	38838.9	5.82	0.016	36.77	PlasmaMembrane	48.3	13.92	0	37.78
VaCOMT43	VAG0126114.1	（Chr18:37,475,665...37,477,176）	372	41254.5	5.33	-0.024	33.73	Cytoplasmic	46.24	12.9	0	40.86
VaCOMT44	VAG0126836.1	（Chr19:12,198,602...12,200,160）	372	41149.5	5.51	-0.002	37.71	Cytoplasmic	46.77	13.17	0	40.05
VaCOMT45	VAG0128966.1	（Scaffold_386:52,637...53,800）	358	39970.2	5.95	-0.03	25.11	Cytoplasmic	49.44	12.57	0	37.99
VaCOMT46	VAG0128969.1	（Scaffold_387:35,989...37,363）	303	33560.8	6.05	-0.024	41.11	Cytoplasmic	50.17	12.87	0	36.96
VaCOMT47	VAG0128970.1	（Scaffold_387:47,245...48,524）	358	40418.5	5.52	-0.132	34.48	Cytoplasmic	49.44	12.85	0	37.71
VaCOMT48	VAG0128971.1	（Scaffold_387:61,620...62,879）	307	34759.3	5.46	-0.027	36.98	Cytoplasmic	45.6	14.98	0	39.41
VaCOMT49	VAG0130631.1	（Scaffold_1178:16,043...17,126）	196	22541.3	6.13	-0.13	38.05	Cytoplasmic	48.47	13.27	0	38.27
VaCOMT50	VAG0130700.1	（Scaffold_1240:21,481...29,704）	193	22255.7	5.59	-0.292	39.9	Cytoplasmic	39.9	14.51	0	45.6
VaCOMT51	VAG0132258.1	（Scaffold_2183:4,109...7,807）	332	37453	8.9	0.041	26.27	Mitochondrial	45.18	12.35	0	42.47
VaCOMT52	VAG0132408.1	（Scaffold_2324:90...1,327）	287	32081	6.04	-0.064	32.9	Cytoplasmic	55.4	10.1	0	34.49
VaCOMT53	VAG0132409.1	（Scaffold_2324:12,592...18,170）	654	74082.5	5.08	-0.292	35.84	Cytoplasmic	46.79	12.54	0	40.67
VaCOMT54	VAG0132647.1	（Scaffold_2693:536...12,896）	245	28057.3	5.4	-0.219	32.61	Extracellular	47.35	13.88	0	38.78
VvCOMT1	Vitvi002277.t01	（Chr2:2,310,663...2,312,562）	363	40352.5	6.01	-0.084	34.01	Cytoplasmic	48.03	11.84	0	40.13
VvCOMT2	Vitvi003813.t01	（Chr3:2,182,585...2,184,440）	359	39263.1	5.09	-0.111	35.4	Cytoplasmic	49.3	14.48	0	36.21
VvCOMT3	Vitvi003814.t01	（Chr3:2,186,270...2,187,618）	353	38595.6	5.7	-0.018	30.76	Cytoplasmic	49.29	14.73	0	35.98
VvCOMT4	Vitvi014072.t01	（Chr8:5,633,685...5,643,885）	1422	162261	7.08	-0.376	49.51	Cytoplasmic	33.76	11.95	0	54.29
VvCOMT5	Vitvi015250.t01	（Chr8:19,638,591...19,641,556）	358	39900.9	5.61	-0.133	41.4	Cytoplasmic	52.51	13.41	0	34.08
VvCOMT6	Vitvi015921.t01	（Chr9:1,649,933...1,653,969）	288	32738.2	9.21	-0.345	45.62	Cytoplasmic	40.97	12.15	0	46.88
VvCOMT7	Vitvi018211.t01	（Chr10:17,633,929...17,634,171）	365	40963.6	6.8	0.175	27.71	Extracellular	57.53	7.67	0	34.79
VvCOMT8	Vitvi018212.t01	（Chr10:17,635,042...17,636,950）	369	41471	5.64	-0.024	43.57	PlasmaMembrane	50.68	13.82	0	35.5
VvCOMT9	Vitvi018214.t01	（Chr10:17,643,428...17,644,852）	354	39357.6	5.39	0.028	37.01	Cytoplasmic	50.56	13.84	0	35.59
VvCOMT10	Vitvi018215.t01	（Chr10:17,643,428...17,667,109）	361	40635	5.93	-0.023	34.3	Cytoplasmic	46.54	13.57	0	39.89
VvCOMT11	Vitvi018649.t01	（Chr10:26,845,096...26,845,772）	358	39241.3	5.72	0.079	31.89	Cytoplasmic	46.93	14.53	0	38.55
VvCOMT12	Vitvi021286.t01	（Chr12:2,558,810...2,592,286）	357	40114.4	5.77	-0.066	34.12	Cytoplasmic	49.86	12.61	0	37.54
VvCOMT13	Vitvi021334.t01	（Chr12:3,124,378...3,127,953）	373	41347	5.97	-0.225	40.64	Nuclear	43.7	9.38	0	46.92
VvCOMT14	Vitvi021370.t01	（Chr12:3,522,510...3,523,870）	359	40460.7	5.58	-0.077	35.18	Cytoplasmic	49.58	13.65	0	36.77
VvCOMT15	Vitvi021371.t01	（Chr12:3,536,357...3,537,812）	357	40180.4	5.66	-0.032	33.69	Cytoplasmic	49.58	13.45	0	36.97
VvCOMT16	Vitvi021375.t01	（Chr12:3,573,101...3,574,377）	358	40397.6	5.61	-0.116	33.22	Cytoplasmic	48.32	12.85	0	38.83
VvCOMT17	Vitvi021376.t01	（Chr12:3,587,232...3,634,041）	357	40135.4	5.57	-0.018	33.84	Chloroplast	48.74	14.57	0	36.69
VvCOMT18	Vitvi021378.t01	（Chr12:3,620,463...3,621,290）	267	29719.2	5.75	0.055	34.98	Cytoplasmic	53.56	12.36	0	34.08
VvCOMT19	Vitvi021379.t01	（Chr12:3,621,723...3,634,727）	294	33131.1	4.84	-0.011	36.55	Cytoplasmic	43.88	16.33	0	39.8
VvCOMT20	Vitvi021381.t01	（Chr12:3,643,275...3,645,549）	357	40311.6	5.3	-0.082	33.69	Cytoplasmic	51.82	12.89	0	35.29
VvCOMT21	Vitvi021382.t01	（Chr12:3,652,874...3,654,357）	357	40121.5	5.62	-0.005	29.74	Cytoplasmic	48.74	13.73	0	37.54
VvCOMT22	Vitvi021383.t01	（Chr12:3,652,874...3,665,770）	239	27198	7.04	-0.153	36.08	Cytoplasmic	41	18.41	0	40.59
VvCOMT23	Vitvi021385.t01	（Chr12:3,667,776...3,668,603）	275	30654.3	5.97	-0.006	35.76	Cytoplasmic	54.18	12.73	0	33.09
VvCOMT24	Vitvi021386.t01	（Chr12:3,675,989...3,676,336）	115	13725.1	6.82	-0.419	39.78	Cytoplasmic	39.13	17.39	0	43.48
VvCOMT25	Vitvi021387.t01	（Chr12:3,684,795...3,686,757）	162	19189.7	6.85	-0.338	36	Cytoplasmic	35.19	22.84	0	41.98
VvCOMT26	Vitvi021388.t01	（Chr12:3,687,179...3,687,997）	272	30235.7	5.72	0.014	35.31	Nuclear	52.21	11.76	0	36.03
VvCOMT27	Vitvi021389.t01	（Chr12:3,699,049...3,699,863）	185	20687.5	5.69	0.226	34.61	Cytoplasmic	42.7	20	0	37.3
VvCOMT28	Vitvi021676.t01	（Chr12:6,663,877...6,665,057）	367	40327.6	5.38	0.01	34.53	Cytoplasmic	47.14	14.17	0	38.69
VvCOMT29	Vitvi028235.t01	（Chr15:11,948,401...11,949,703）	329	36759.6	6.17	-0.03	28.68	Cytoplasmic	47.11	15.2	0	37.69
VvCOMT30	Vitvi028829.t01	（Chr15:19,663,828...19,665,191）	357	39331.9	5.63	-0.068	28.42	Cytoplasmic	48.74	13.45	0	37.82
VvCOMT31	Vitvi028830.t01	（Chr15:19,672,093...19,673,599）	395	43521.9	5.36	0.026	30.77	Cytoplasmic	48.35	14.18	0	37.47
VvCOMT32	Vitvi028832.t01	（Chr15:19,684,687...19,686,716）	359	39751.8	5.44	0.03	35.07	PlasmaMembrane	47.08	13.93	0	39
VvCOMT33	Vitvi031014.t02	（Chr16:26,707,437...26,720,791）	578	62698.2	5.59	0.02	30.02	Mitochondrial	47.4	12.11	0	40.48
VvCOMT34	Vitvi032932.t01	（Chr18:2,868,377...2,870,073）	372	41275.6	5.34	-0.017	34.02	Mitochondrial	46.51	12.63	0	40.86
VvCOMT35	Vitvi034664.t01	（Chr18:24,659,519...24,664,182）	363	40217.5	6.22	-0.042	37.26	Cytoplasmic	48.48	13.5	0	38.02
VvCOMT36	Vitvi036888.t01	（Chr19:14,460,644...14,465,401）	311	34538.7	5.62	-0.13	40.05	PlasmaMembrane	46.3	12.86	0	40.84
VrCOMT1	rna-XM_034848441.1	（Chr2:17,307,937...17,309,538）	363	40393.5	5.96	-0.073	36.31	Cytoplasmic	48.21	13.5	0	38.29
VrCOMT2	rna-XM_034825065.1	（Chr3:2,065,310...2,067,825）	359	39233.1	5.22	-0.09	35.06	Cytoplasmic	47.63	13.37	0	39
VrCOMT3	rna-XM_034824415.1	（Chr3:2,071,444...2,073,110）	354	38760.8	5.77	-0.022	31.29	Cytoplasmic	51.69	12.99	0	35.31
VrCOMT4	rna-XM_034823795.1	（Chr3:2,076,574...2,078,135）	354	38755.7	5.58	-0.038	34.73	Cytoplasmic	48.87	13.84	0	37.29
VrCOMT5	rna-XM_034837869.1	（Chr8:18,592,303...18,600,083）	314	34456.8	5.91	-0.045	39.54	Mitochondrial	50.33	14	0	35.67
VrCOMT6	rna-XM_034838273.1	（Chr8:18,630,911...18,633,456）	332	36956.5	5.73	-0.117	40.51	Cytoplasmic	46.69	14.76	0	38.55
VrCOMT7	rna-XM_034842995.1	（Chr10:12,484,243...12,485,771）	251	27469.8	6.31	0.108	34.73	Cytoplasmic	45.02	12.75	0	42.23
VrCOMT8	rna-XM_034846513.1	（Chr12:17,003,914...17,005,248）	375	41628	5.35	-0.101	40.73	Cytoplasmic	50.13	12.8	0	37.07
VrCOMT9	rna-XM_034845413.1	（Chr12:17,018,045...17,019,345）	367	40340.6	5.53	0.015	34.5	Cytoplasmic	46.87	13.35	0	39.78
VrCOMT10	rna-XM_034844883.1	（Chr12:19,650,560...19,665,402）	357	40425.7	5.73	-0.149	39.69	Cytoplasmic	46.87	13.35	0	39.78
VrCOMT11	rna-XM_034844885.1	（Chr12:19,670,971...19,672,590）	357	40402.6	5.51	-0.155	41.28	Cytoplasmic	50.42	14.01	0	35.57
VrCOMT12	rna-XM_034845495.1	（Chr12:19,685,404...19,686,921）	357	40036.5	5.91	0.002	34.92	Cytoplasmic	50.14	14.01	0	35.85
VrCOMT13	rna-XM_034845468.1	（Chr12:19,693,500...19,694,976）	357	39498.4	5.95	-0.024	28.72	Cytoplasmic	49.58	14.01	0	36.41
VrCOMT14	rna-XM_034846124.1	（Chr12:19,697,069...19,698,658）	357	40111.5	5.55	0.021	30.28	Cytoplasmic	49.3	14.29	0	36.41
VrCOMT15	rna-XM_034846125.1	（Chr12:19,704,963...19,707,230）	357	40297.5	5.3	-0.089	33.93	Cytoplasmic	49.86	13.17	0	36.97
VrCOMT16	rna-XM_034846127.1	（Chr12:19,715,650...19,717,483）	357	40428.7	5.82	-0.08	37.76	Cytoplasmic	47.9	13.73	0	38.38
VrCOMT17	rna-XM_034845332.1	（Chr12:19,720,589...19,722,143）	359	40436.7	5.5	-0.079	36.05	Cytoplasmic	50.14	13.65	0	36.21
VrCOMT18	rna-XM_034845167.1	（Chr12:20,187,298...20,187,607）	669	74810.4	5.39	-0.482	46.21	Cytoplasmic	35.43	8.97	0	55.61
VrCOMT19	rna-XM_034845441.1	（Chr12:20,690,820...20,691,609）	357	40114.4	5.77	-0.064	34.12	Cytoplasmic	48.74	13.73	0	37.54
VrCOMT20	rna-XM_034845343.1	（Chr12:20,738,581...20,740,184）	357	40112.3	5.82	-0.062	33.75	Cytoplasmic	49.3	13.45	0	37.25
VrCOMT21	rna-XM_034854159.1	（Chr15:4,030,408...4,032,570）	359	39839.9	5.68	-0.008	37.18	PlasmaMembrane	49.58	13.09	0	37.33
VrCOMT22	rna-XM_034852863.1	（Chr15:4,035,985...4,038,054）	359	39814.1	5.55	0.078	33.97	Cytoplasmic	47.35	14.21	0	38.44
VrCOMT23	rna-XM_034852820.1	（Chr15:4,057,796...4,059,978）	359	39610.7	5.8	0.016	38.09	Cytoplasmic	47.35	12.81	0	39.83
VrCOMT24	rna-XM_034852821.1	（Chr15:407,157...4,073,069）	337	37131.9	6.05	0.056	26.21	Cytoplasmic	50.45	13.35	0	36.2
VrCOMT25	rna-XM_034853958.1	（Chr15:4,079,915...4,081,238）	337	37163.6	5.5	0.018	27.38	Cytoplasmic	48.37	15.13	0	36.5
VrCOMT26	rna-XM_034855707.1	（Chr16:23,112,278...23,114,924）	364	39502.8	5.42	0.138	26.9	Cytoplasmic	46.98	12.91	0	40.11
VrCOMT27	rna-XM_034855740.1	（Chr16:23,121,701...23,124,586）	385	41888.2	5.37	0.029	29.73	Cytoplasmic	45.97	13.77	0	40.26
VrCOMT28	rna-XM_034816468.1	（Chr17:14,325,227...14,327,113）	361	40577.8	5.77	-0.026	36.31	Cytoplasmic	45.98	14.13	0	39.89
VrCOMT29	rna-XM_034816521.1	（Chr17:14,330,621...14,332,175）	367	41093.4	5.4	-0.068	40.22	Cytoplasmic	50.14	13.9	0	35.97
VrCOMT30	rna-XM_034816528.1	（Chr17:14,336,430...14,338,051）	358	40327.7	5.65	-0.018	38.95	Cytoplasmic	49.16	13.69	0	37.15
VrCOMT31	rna-XM_034818911.1	（Chr18:2,8772,15...28,78,943）	372	41228.5	5.34	-0.015	34.44	Cytoplasmic	47.58	12.63	0	39.78
VrCOMT32	rna-XM_034818474.1	（Chr18:24,919,980...24,922,902）	438	48450.8	6.43	-0.07	36.24	Cytoplasmic	49.09	13.24	0	37.67
VrCOMT33	rna-XM_034819125.1	（Chr18:24,936,969...24,939,561）	363	40230.4	5.88	-0.056	37.46	Cytoplasmic	47.38	14.05	0	38.57
VrCOMT34	rna-XM_034823633.1	（Chr19:13,672,625...13,673,788）	358	39968.2	5.85	-0.025	29.06	Cytoplasmic	48.04	14.25	0	37.71

## Sheet: S2
Table S2 Oligo Sequence of VvCOMT family gene
Oligo Name	Sequence (5' to 3')
VvCOMT5-F	TGCCGGAGGTCGTAGCCAAG
VvCOMT5-R	TAAAGATAGCATCGCCATCAGGAACAG
VvCOMT9-F	GAGGCGATATGTTTCAGTCCATCCC
VvCOMT9-R	TTTCAGAATCTTCACACAGTCCTCGTC
VvCOMT10-F	GGCGATATGTTTCAGTCTGTCCCTAC
VvCOMT10-R	TCAGTATCTTCACGCATTCCTCATCAC
VvCOMT12-F	GTCAGTGCGTGTACCGTCTCATG
VvCOMT12-R	TTCCTCACCTTGTTGGACTCTTTGC
VvCOMT13-F	GGTCCTTCAGGAATTGTCTCCAGTTC
VvCOMT13-R	CTCTCGCATTCTTCCTTCCAGATCAG
VvCOMT15-F	GTCAGTGCGTGTACCGTCTCATG
VvCOMT15-R	TTCCTCACCTTGTTGGACTCTTTGC
VvCOMT17-F	TCATGCTCAAGCTCATGTCTGGAAC
VvCOMT17-R	ATGATGTCTGGGATGCCTAGTTGAATG
VvCOMT18-F	TCTTCGATATGCTGATGATGGTTATGG
VvCOMT18-R	TGGGTGTTATCTTGTAGTGACTGAAAC
VvCOMT26-F	CGCAAAGAGCCCAACAGAGTG
VvCOMT26-R	CGAGCATGGCAAGCAAGAAGG
VvCOMT27-F	GACGAAGAATGTGTGAAGATACTGAAG
VvCOMT27-R	GTTGCTCTCCACTACCATGTCTATG
VvCOMT29-F	AGCGATGAGGAATGTGTGAAGATACTG
VvCOMT29-R	ACTGCTTGGTCGTCTCCTTTGTTG
VvCOMT33-F	ATGCAGTTCTTGATGGTGGAATCCC
VvCOMT33-R	TGACCAGACACTCCATTGTTGAATACC
VvCOMT34-F	ATGCAGTTCTTGATGGTGGAATCCC
VvCOMT34-R	TGACCAGACACTCCATTGTTGAATACC

## Sheet: S3
RSCU values of COMT proteins in three Vitis species
Codon	VaCOMT	VvCOMT	VrCOMT
GCA	1.0014	1.0844	1.0232
GCC	1.0919	1.097	1.1789
GCG	0.3813	0.4051	0.4211
GCU	1.5254	1.4135	1.3768
UGC	1.2706	1.3013	1.2618
UGU	0.7294	0.6987	0.7382
GAC	0.741	0.7623	0.7844
GAU	1.259	1.2377	1.2156
GAA	0.8855	0.9002	0.9109
GAG	1.1145	1.0998	1.0891
UUC	1.1	1.0612	1.0622
UUU	0.9	0.9388	0.9378
GGA	1.0377	1.0557	1.07
GGC	1.0613	1.0423	1.0429
GGG	0.8721	0.922	0.9526
GGU	1.0288	0.98	0.9345
CAC	0.7763	0.7451	0.8264
CAU	1.2237	1.2549	1.1736
AUA	0.8328	0.9177	0.825
AUC	0.9601	0.8735	1.0184
AUU	1.2071	1.2088	1.1566
AAA	0.7392	0.7185	0.8128
AAG	1.2608	1.2815	1.1872
CUA	0.5509	0.549	0.6062
CUC	1.1994	1.2474	1.2745
CUG	1.0416	1.0234	1.0644
CUU	1.2281	1.1025	1.1599
UUA	0.6083	0.6018	0.4964
UUG	1.3716	1.4758	1.3986
AUG	3	3	3
CUG	0	0	0
UUG	0	0	0
AAC	1.1925	1.1444	1.2655
AAU	0.8075	0.8556	0.7345
CCA	1.3373	1.2991	1.3375
CCC	1.0419	0.997	0.9922
CCG	0.4351	0.4532	0.4647
CCU	1.1856	1.2508	1.2057
CAA	1.2634	1.2637	1.1598
CAG	0.7366	0.7363	0.8402
AGA	1.2754	1.4623	1.4699
AGG	2.0775	1.8917	1.8976
CGA	0.6016	0.6267	0.5078
CGC	0.7941	0.6383	0.7082
CGG	0.6979	0.7892	0.8552
CGU	0.5535	0.5919	0.5612
AGC	1.2077	1.1783	1.1822
AGU	1.1163	0.9904	1.1152
UCA	0.9286	0.9904	0.7955
UCC	1.1596	1.041	1.2639
UCG	0.332	0.3904	0.3941
UCU	1.2558	1.4096	1.2491
ACA	1.0883	1.2077	1.1522
ACC	1.0978	1.0541	1.1667
ACG	0.4146	0.4468	0.442
ACU	1.3993	1.2914	1.2391
GUA	0.4755	0.511	0.4886
GUC	0.8291	0.8018	0.7945
GUG	1.3848	1.4185	1.5114
GUU	1.3105	1.2687	1.2055
UGG	1	1	1
UAC	0.913	0.9133	0.9464
UAU	1.087	1.0867	1.0536
